# Supplementary material for: CRISPR-Cas9 identifies growth-related subtypes of glioblastoma with therapeutical significance through cell line knockdown
Source: BMC Cancer. 2023 Aug 14;23:749. doi: 10.1186/s12885-023-11131-7 (PMC10424363; doi:10.1186/s12885-023-11131-7)
Supplement: Supplementary file 4 — Supplementary Material 4 [file 12885_2023_11131_MOESM4_ESM.xlsx]

## Sheet: Table S1
Table S1: Information of datasets (GBM)
Accession	In-house data		TCGA		GSE7696		GSE108474
Patient number		208		143		80		219
Age	>60	78(37.5)		70(49.0)		16(20.0)		67(37.2)
	≤60	130(62.5)		73(51.0)		64(80.0)		113(62.8)
Surival status	Alive	81(39.2)		29(20.3)		15(18.8)		13(6.4)
	Dead	125(60.8)		114(79.7)		65(81.2)		190(93.6)
Gender	Female	94(45.2)		48(33.6)		21(26.3)		100(63.3)
	Male	114(54.8)		95(66.4)		59(73.3)		58(36.7)
Grade	II	2(1.0)		0(0.0)
	III	7(3.4)		0(0.0)
	IV	199(95.6)		143(100.0)
Histology	GBM	208(100.0)		143(100.0)		80(100.0)		219(100.0)
IDH	Mutant	0(0.0)		10(7.0)
	WT	208(100.0)		133(93.0)
Subtype	CL			45(35.4)				99(45.2)
	ME			60(47.2)				37(16.9)
	NE			5(3.4)				44(20.1)
	PN			17(14.0)				39(17.8)
Type	Primary	208(100.0)		143(100.0)		70(87.5)
	Recurrent	0(0.0)		0(0.0)		10(12.5)
Chr 7 gain/Chr 10 loss	Gain chr 7 & loss chr 10			89(64.5)
	No combined CNA			49(35.5)
Chr 19/20 co-gain	Gain chr 19/20			18(13.0)
	No chr 19/20 gain			120(87.0)
MGMT promoter status	Methylated			46(40.7)
	Unmethylated			67(59.3)
TERT promoter status	Mutant			24(85.7)
	WT			4(14.3)
TERT expression status	Expressed			118(83.1)
	Not expressed			24(16.9)
Treatment	Radiotherapy	5(4.0)				28(35.0)
	Temozolomide/Radiotherapy	123(96.0)				52(65.0)

## Sheet: Table S2
Table S2: 699 genes screening from DepMap
Gene	HR	HRL	HRH	P
HAUS6	0.999732	0.838295	1.19226	-0.997622
NELFB	0.999213	0.820514	1.21683	-0.993748
SPDL1	0.998965	0.82822	1.20491	-0.991364
RPL11	0.998811	0.828813	1.20368	-0.990031
TOP1	0.998796	0.838161	1.19022	-0.989258
KPNB1	0.998741	0.836047	1.19309	-0.988918
SMC1A	0.998563	0.835695	1.19317	-0.987368
CDC45	0.998287	0.834547	1.19415	-0.985031
POLR3F	0.997637	0.826023	1.20491	-0.980404
DHDDS	0.998045	0.855873	1.16383	-0.980087
FARSB	0.997217	0.823612	1.20742	-0.97722
TOMM40	0.996816	0.838192	1.18546	-0.971232
RUVBL1	0.996252	0.817274	1.21443	-0.970352
SRP72	0.995224	0.776343	1.27582	-0.969865
NCAPD2	0.996101	0.81576	1.21631	-0.969421
ARCN1	0.996551	0.837248	1.18616	-0.968987
POLR2G	0.99611	0.844041	1.17558	-0.963219
HAUS3	0.995653	0.832467	1.19083	-0.961954
SAE1	0.994962	0.830887	1.19144	-0.956195
SNRPD1	0.995082	0.836593	1.18359	-0.955579
HSPD1	0.994106	0.820625	1.20426	-0.951826
PPWD1	0.994452	0.836042	1.18288	-0.949895
ABCF1	0.994319	0.837406	1.18064	-0.948166
SNRNP70	0.994251	0.83676	1.18138	-0.947752
CDC27	0.994114	0.836369	1.18161	-0.946605
RAD51	0.993992	0.835615	1.18239	-0.945743
NEDD1	0.993854	0.832681	1.18622	-0.945555
HAUS5	0.993725	0.835655	1.1817	-0.94323
CSE1L	0.993475	0.832698	1.1853	-0.942062
BRIX1	0.992739	0.817777	1.20513	-0.941269
SMC2	0.991868	0.819479	1.20052	-0.933195
MZT1	0.991357	0.82603	1.18977	-0.925705
CRNKL1	0.991359	0.827728	1.18734	-0.924876
EIF5	0.990597	0.815015	1.20401	-0.92439
PSMG4	0.991206	0.826945	1.1881	-0.923879
CCT8	0.99146	0.832936	1.18015	-0.923135
GINS1	0.990398	0.831235	1.18004	-0.914039
CDT1	0.990021	0.82639	1.18605	-0.913354
SRP54	0.988427	0.811506	1.20392	-0.907907
ARL2	0.989141	0.824888	1.1861	-0.906192
DTL	0.989091	0.825891	1.18454	-0.905097
PPP1R12A	0.988754	0.82523	1.18468	-0.902417
TTC27	0.988137	0.822992	1.18642	-0.898228
NXF1	0.988275	0.825973	1.18247	-0.897477
DKC1	0.988295	0.830183	1.17652	-0.894693
SNRNP200	0.987838	0.82722	1.17964	-0.892491
CCNA2	0.986763	0.824346	1.18118	-0.88453
GSPT1	0.986499	0.826187	1.17792	-0.880583
EIF2B4	0.985268	0.814115	1.1924	-0.878831
SS18L2	0.984811	0.811122	1.19569	-0.877134
WDR5	0.985649	0.821306	1.18288	-0.876565
GTF2B	0.985285	0.821641	1.18152	-0.872904
SNRPD2	0.986568	0.839393	1.15955	-0.869677
EIF2S3	0.983627	0.813954	1.18867	-0.864312
TOPBP1	0.98457	0.825751	1.17393	-0.862449
ANAPC1	0.984787	0.832528	1.16489	-0.858027
POLD3	0.982685	0.814059	1.18624	-0.855704
POLR3A	0.982606	0.813902	1.18628	-0.855131
NUP160	0.981772	0.806342	1.19537	-0.854674
PSMA4	0.981985	0.811534	1.18824	-0.851743
PRIM1	0.981388	0.814572	1.18237	-0.843324
CDK1	0.982399	0.825171	1.16958	-0.841821
GPN3	0.982147	0.829253	1.16323	-0.834716
LSM3	0.97857	0.800001	1.197	-0.833093
SF1	0.981323	0.823739	1.16905	-0.832807
ATP6V1E1	0.9798	0.812394	1.1817	-0.830957
COPA	0.979944	0.815125	1.17809	-0.829276
DDX10	0.9789	0.811517	1.18081	-0.823623
PAK1IP1	0.978705	0.810263	1.18216	-0.823244
ARIH1	0.978583	0.811059	1.18071	-0.821206
PSMA5	0.97791	0.807309	1.18456	-0.81936
RPP21	0.978294	0.81314	1.17699	-0.816059
NCAPG	0.979111	0.820099	1.16895	-0.815397
MED22	0.977681	0.811172	1.17837	-0.81269
RSL1D1	0.977507	0.810684	1.17866	-0.811662
PSMB1	0.975599	0.803551	1.18448	-0.802927
INTS4	0.977483	0.817909	1.16819	-0.802241
POLR3K	0.977778	0.821148	1.16428	-0.800811
SF3A2	0.976418	0.815412	1.16922	-0.795196
MRTO4	0.976933	0.820796	1.16277	-0.792814
SNRPC	0.976156	0.819377	1.16293	-0.787039
GPS1	0.974777	0.815054	1.1658	-0.779633
MTBP	0.973431	0.811279	1.16799	-0.772085
USPL1	0.97294	0.81044	1.16802	-0.768592
SNAPC4	0.974063	0.817988	1.15992	-0.768028
RPS27A	0.970971	0.799104	1.1798	-0.766935
MASTL	0.971334	0.802101	1.17627	-0.765873
VIRMA	0.9707	0.799004	1.17929	-0.764606
PSMD8	0.975526	0.829986	1.14659	-0.763726
WDR82	0.970621	0.801254	1.17579	-0.760536
WARS1	0.972409	0.812296	1.16408	-0.760517
RPS13	0.972971	0.816016	1.16012	-0.760155
POLR2I	0.971827	0.809429	1.16681	-0.759363
POP5	0.972448	0.813467	1.1625	-0.759029
NAA50	0.971251	0.806398	1.16981	-0.758567
SRSF1	0.972289	0.813257	1.16242	-0.757791
CWC22	0.97134	0.810458	1.16416	-0.752952
RUVBL2	0.97165	0.814425	1.15923	-0.749471
RPL8	0.969784	0.803736	1.17014	-0.74881
TAF1C	0.971875	0.816342	1.15704	-0.7485
LUC7L3	0.97206	0.817615	1.15568	-0.748207
ZPR1	0.969215	0.802285	1.17088	-0.745765
MED14	0.970133	0.809514	1.16262	-0.742647
PDCD2	0.96771	0.797459	1.17431	-0.739546
RTF2	0.966996	0.796438	1.17408	-0.734626
PUF60	0.967421	0.799947	1.16996	-0.732722
XAB2	0.969794	0.814088	1.15528	-0.731238
MTOR	0.970114	0.819341	1.14863	-0.724791
RBM39	0.969375	0.815746	1.15194	-0.723862
SSU72	0.96723	0.805021	1.16212	-0.722026
H2BC15	0.966008	0.802641	1.16263	-0.714467
KIF11	0.966299	0.806731	1.15743	-0.709678
MMS22L	0.96563	0.803988	1.15977	-0.708272
H2AC16	0.958658	0.768767	1.19545	-0.707758
SYMPK	0.96666	0.811857	1.15098	-0.703351
SFPQ	0.96637	0.811694	1.15052	-0.700682
WDR77	0.962729	0.794466	1.16663	-0.69836
TCP1	0.961872	0.792857	1.16692	-0.69337
PDRG1	0.965312	0.810443	1.14977	-0.69233
RAE1	0.965768	0.815113	1.14427	-0.687293
SSRP1	0.963121	0.802155	1.15639	-0.687158
NEDD8	0.96501	0.812413	1.14627	-0.685076
DPH3	0.957956	0.778808	1.17831	-0.684281
RPLP1	0.965066	0.813861	1.14436	-0.682549
ANAPC4	0.963598	0.80739	1.15003	-0.681135
HAUS8	0.963874	0.809275	1.14801	-0.679966
BMS1	0.964931	0.816853	1.13985	-0.674493
DDB1	0.959919	0.793251	1.16161	-0.674191
PAM16	0.963243	0.810844	1.14429	-0.669985
AKIRIN2	0.961197	0.803759	1.14947	-0.664562
KAT8	0.957853	0.790514	1.16062	-0.660269
WDR33	0.959378	0.797612	1.15395	-0.659832
EIF2S2	0.956718	0.785799	1.16481	-0.659475
DDX49	0.961099	0.805974	1.14608	-0.658638
PSMC4	0.959166	0.798477	1.15219	-0.655855
POLR1A	0.962069	0.813409	1.1379	-0.651613
CDC7	0.957648	0.793792	1.15533	-0.651285
TINF2	0.960154	0.806648	1.14287	-0.647327
RPLP2	0.964003	0.825375	1.12591	-0.643501
CPSF3	0.957439	0.796485	1.15092	-0.643256
UBL5	0.962238	0.818333	1.13145	-0.641403
CLP1	0.955324	0.788342	1.15767	-0.641019
RBM8A	0.958386	0.801833	1.14551	-0.640431
MED30	0.95638	0.794503	1.15124	-0.637357
RPL31	0.955989	0.794487	1.15032	-0.633563
ACTR10	0.958288	0.80432	1.14173	-0.633521
PSMD7	0.953617	0.784946	1.15853	-0.632489
NUF2	0.954781	0.791174	1.15222	-0.629445
THOC2	0.958141	0.809844	1.13359	-0.618199
PHB	0.957307	0.807097	1.13547	-0.616347
POLR1B	0.957194	0.806995	1.13535	-0.615417
RPL6	0.95404	0.795336	1.14441	-0.612266
EEF1G	0.954777	0.801228	1.13775	-0.604935
SNAPC1	0.94938	0.781273	1.15366	-0.601377
BANF1	0.95382	0.801038	1.13574	-0.59553
STX5	0.949524	0.78492	1.14865	-0.593881
POLR2C	0.948902	0.782581	1.15057	-0.593728
EIF4E	0.950058	0.788145	1.14523	-0.590972
MTREX	0.948894	0.784469	1.14778	-0.588976
TUBGCP5	0.947938	0.781112	1.15039	-0.58826
DYNC1H1	0.953872	0.804179	1.13143	-0.587666
RBM25	0.95341	0.80251	1.13268	-0.587322
SEC13	0.947913	0.782913	1.14769	-0.583536
DDX46	0.95227	0.800227	1.1332	-0.58161
SMG1	0.952133	0.801317	1.13133	-0.577193
MED17	0.949118	0.790585	1.13944	-0.575447
RBBP6	0.949454	0.792701	1.1372	-0.573162
HAUS1	0.948595	0.789981	1.13906	-0.57187
SNRNP25	0.946628	0.782968	1.1445	-0.571156
IARS1	0.944004	0.77414	1.15114	-0.569135
LCE5A	0.94064	0.763783	1.15845	-0.564702
TICRR	0.948991	0.794842	1.13304	-0.562649
EIF3A	0.950683	0.803395	1.12497	-0.555959
LSM7	0.951431	0.806682	1.12215	-0.554331
BUB1B	0.946572	0.790052	1.1341	-0.551573
ABCE1	0.941305	0.773873	1.14496	-0.54498
POLE2	0.944865	0.787439	1.13376	-0.541933
LARS1	0.939415	0.768957	1.14766	-0.54068
POLR3H	0.944163	0.787686	1.13172	-0.534279
GTF2A2	0.947737	0.800786	1.12166	-0.532342
SAP30BP	0.943449	0.786259	1.13206	-0.531306
RABGGTB	0.938619	0.772234	1.14085	-0.524584
YJU2	0.943465	0.789092	1.12804	-0.523233
FARSA	0.944849	0.794369	1.12383	-0.521555
RBX1	0.94092	0.781693	1.13258	-0.519713
NOP2	0.941386	0.783981	1.13039	-0.517612
SF3B5	0.941379	0.784106	1.1302	-0.51718
BRF2	0.940582	0.784798	1.12729	-0.507294
AARS1	0.938662	0.778516	1.13175	-0.507195
SRP9	0.936344	0.772429	1.13504	-0.502946
SNRNP27	0.936481	0.774577	1.13223	-0.497999
SAP18	0.936292	0.775185	1.13088	-0.494436
SUPT5H	0.940866	0.790229	1.12022	-0.493518
SPOUT1	0.941266	0.791836	1.1189	-0.492547
U2SURP	0.941142	0.791927	1.11847	-0.49099
NUS1	0.935615	0.774435	1.13034	-0.49026
INTS11	0.941509	0.794405	1.11585	-0.486853
FCF1	0.935928	0.777664	1.1264	-0.483553
PPIL2	0.936115	0.778587	1.12551	-0.482536
DDX18	0.935972	0.779044	1.12451	-0.479763
TRAPPC5	0.935549	0.777757	1.12535	-0.479637
TARS1	0.935496	0.777742	1.12525	-0.479178
SCFD1	0.930198	0.761326	1.13653	-0.479006
DYNC1I2	0.934062	0.774599	1.12635	-0.475109
AQR	0.935246	0.778597	1.12341	-0.474133
NIFK	0.938262	0.788261	1.11681	-0.473379
RPL27A	0.942119	0.800807	1.10837	-0.472089
EFTUD2	0.934277	0.777395	1.12282	-0.468554
RPP40	0.932572	0.773686	1.12409	-0.463839
COPS2	0.930312	0.76749	1.12768	-0.461811
CCT2	0.940576	0.79922	1.10693	-0.46095
USP5	0.929086	0.764871	1.12856	-0.458559
HMGCS1	0.931582	0.773058	1.12261	-0.456467
WDR74	0.934066	0.781689	1.11615	-0.452861
URI1	0.935325	0.78567	1.11348	-0.45229
POLR2B	0.926756	0.760447	1.12944	-0.450984
ORC1	0.934979	0.785033	1.11357	-0.450941
NUP214	0.938084	0.794684	1.10736	-0.450172
CTCF	0.933741	0.781887	1.11509	-0.449022
ZNF207	0.933404	0.781083	1.11543	-0.448337
RPL19	0.935608	0.787862	1.11106	-0.447847
PABPN1	0.93076	0.773833	1.11951	-0.446267
RNGTT	0.931216	0.775453	1.11827	-0.445425
ZNF131	0.929178	0.769572	1.12189	-0.44493
CIAO2B	0.934431	0.785315	1.11186	-0.444538
PSMB7	0.928716	0.769808	1.12043	-0.439902
EIF3F	0.933741	0.785167	1.11043	-0.438138
RAD21	0.92478	0.75893	1.12687	-0.438064
CIAO1	0.927369	0.76684	1.1215	-0.436844
PSMA6	0.930253	0.776204	1.11488	-0.433796
NUP88	0.932838	0.784371	1.10941	-0.431835
U2AF2	0.931702	0.781076	1.11138	-0.43171
RFC3	0.930573	0.779773	1.11054	-0.425052
RPS21	0.931995	0.783936	1.10802	-0.424935
ECD	0.925984	0.767005	1.11791	-0.423626
NVL	0.926134	0.767454	1.11762	-0.423564
DAD1	0.930354	0.779708	1.11011	-0.423143
COPE	0.929501	0.778389	1.10995	-0.419314
RPL23A	0.933498	0.790174	1.10282	-0.418419
POLR2D	0.92768	0.774682	1.1109	-0.414313
SRSF7	0.930099	0.781682	1.1067	-0.413936
SUPT16H	0.928293	0.776752	1.1094	-0.413204
XPO1	0.9218	0.759269	1.11912	-0.410637
SMU1	0.923182	0.763311	1.11654	-0.410041
SRSF2	0.932471	0.790239	1.1003	-0.407669
TRAPPC8	0.916681	0.746405	1.1258	-0.40667
CCNK	0.925589	0.771127	1.11099	-0.406492
GNL3	0.921837	0.761157	1.11644	-0.404923
POLR2F	0.919557	0.755239	1.11963	-0.403743
TUBGCP3	0.925109	0.770995	1.11003	-0.402458
PES1	0.918902	0.754318	1.1194	-0.400968
POLR2H	0.933157	0.794587	1.09589	-0.398941
NACA	0.918005	0.752795	1.11947	-0.398042
SNAPC3	0.918536	0.756558	1.11519	-0.390632
CCT6A	0.922011	0.766304	1.10936	-0.389597
NCBP1	0.921475	0.765219	1.10964	-0.388354
UPF2	0.93099	0.791665	1.09484	-0.387295
RPL38	0.929403	0.787976	1.09621	-0.384704
HEATR1	0.921075	0.765397	1.10842	-0.384124
GTF2E1	0.91693	0.754832	1.11384	-0.382253
PRPF38B	0.927215	0.782788	1.09829	-0.381712
FAU	0.925611	0.781028	1.09696	-0.372373
RPS15	0.925483	0.780882	1.09686	-0.371653
EIF3I	0.927707	0.788247	1.09184	-0.366619
SDE2	0.916556	0.758746	1.10719	-0.366108
RPS7	0.918666	0.764574	1.10381	-0.365157
NUP93	0.907774	0.737668	1.11711	-0.360743
PSMB5	0.915472	0.758791	1.10451	-0.356464
CCT7	0.914043	0.755633	1.10566	-0.354662
CPSF2	0.924158	0.782566	1.09137	-0.352611
PFDN6	0.915709	0.760896	1.10202	-0.351396
SF3B3	0.915077	0.75938	1.1027	-0.351008
DHX15	0.91437	0.760859	1.09885	-0.339745
DCTN5	0.914352	0.763274	1.09533	-0.331182
RPL14	0.912191	0.758935	1.0964	-0.327417
POLR3C	0.908425	0.749584	1.10092	-0.327364
LYRM4	0.910818	0.755652	1.09785	-0.326938
ZMAT5	0.915077	0.766771	1.09207	-0.325253
SF3A1	0.915922	0.769888	1.08966	-0.321661
SNRPB	0.923396	0.789036	1.08064	-0.320529
PDCD11	0.917832	0.775015	1.08697	-0.320422
RPL7	0.899213	0.731045	1.10607	-0.314582
MARS1	0.897302	0.727097	1.10735	-0.312611
EIF2B3	0.911685	0.762742	1.08971	-0.309652
SRSF3	0.918335	0.779649	1.08169	-0.307779
NOP56	0.915911	0.774109	1.08369	-0.306083
SF3A3	0.909479	0.759198	1.08951	-0.303165
NUP133	0.90596	0.751296	1.09246	-0.301123
POLR1C	0.905696	0.751272	1.09186	-0.299029
RPS23	0.912797	0.768506	1.08418	-0.298652
POLR3B	0.911209	0.765802	1.08423	-0.294506
DARS1	0.906809	0.755395	1.08857	-0.293954
RPS2	0.909981	0.763269	1.08489	-0.292976
CDC16	0.908928	0.761357	1.0851	-0.290785
KIN	0.905545	0.753542	1.08821	-0.289924
RPL36	0.912537	0.771343	1.07958	-0.285891
WDR70	0.908804	0.76245	1.08325	-0.285803
EIF3D	0.896443	0.733684	1.09531	-0.284885
CDC5L	0.905319	0.755412	1.08497	-0.281502
ALG11	0.906769	0.759117	1.08314	-0.28048
PRPF19	0.901505	0.747188	1.08769	-0.279058
RPS24	0.895242	0.734771	1.09076	-0.272207
HAUS4	0.904744	0.7571	1.08118	-0.27078
MDN1	0.90944	0.768613	1.07607	-0.268788
RPAP2	0.902153	0.751874	1.08247	-0.268042
UBA52	0.905984	0.761607	1.07773	-0.264948
RPL35A	0.901903	0.752203	1.0814	-0.264874
XRCC5	0.898217	0.743986	1.08442	-0.26409
EPRS1	0.904322	0.75966	1.07653	-0.258143
VARS1	0.90198	0.754702	1.078	-0.256705
WDR75	0.897285	0.744075	1.08204	-0.256564
BUB3	0.900501	0.751972	1.07837	-0.254461
SACM1L	0.888111	0.725164	1.08767	-0.251235
RPL21	0.896147	0.744372	1.07887	-0.246802
DDX20	0.894554	0.741682	1.07894	-0.243865
RPS15A	0.895253	0.74342	1.0781	-0.243243
GTPBP4	0.894748	0.742416	1.07834	-0.242835
PHF5A	0.894134	0.74116	1.07868	-0.242471
H3C13	0.871185	0.691527	1.09752	-0.241882
RPS25	0.897501	0.75004	1.07395	-0.237648
RPL23	0.895375	0.746675	1.07369	-0.233002
RPL27	0.898836	0.754637	1.07059	-0.231915
NIP7	0.893271	0.742702	1.07436	-0.230772
SF3B1	0.889329	0.734628	1.07661	-0.229009
YARS1	0.893721	0.74572	1.0711	-0.223824
EEF2KMT	0.884603	0.726245	1.07749	-0.223087
CLNS1A	0.891469	0.742568	1.07023	-0.217923
ERH	0.892728	0.746356	1.06781	-0.214261
RPP30	0.887094	0.73476	1.07101	-0.212658
USP39	0.880385	0.720971	1.07505	-0.211314
HNRNPK	0.886479	0.735231	1.06884	-0.206786
RPS6	0.886996	0.736992	1.06753	-0.204573
RNPC3	0.883969	0.731181	1.06868	-0.202712
LRR1	0.883409	0.731627	1.06668	-0.197453
EIF3E	0.877884	0.722509	1.06667	-0.190022
CCT4	0.881244	0.729466	1.0646	-0.189905
RPS9	0.899792	0.768453	1.05358	-0.189643
RPL10A	0.892138	0.752303	1.05797	-0.189468
NUDT21	0.877235	0.721355	1.0668	-0.189463
MED28	0.886371	0.742207	1.05854	-0.182918
RPL37	0.880297	0.730023	1.0615	-0.181877
PRPF38A	0.881869	0.733344	1.06048	-0.181561
EXOSC7	0.876988	0.723506	1.06303	-0.181135
EIF2B2	0.878971	0.728148	1.06103	-0.179226
BYSL	0.888917	0.749581	1.05415	-0.175837
KARS1	0.877308	0.726193	1.05987	-0.174746
WDR3	0.876667	0.725105	1.05991	-0.17409
RPL24	0.881084	0.734684	1.05666	-0.172084
HINFP	0.884817	0.743805	1.05256	-0.167094
EIF2S1	0.87415	0.722319	1.0579	-0.167041
NAA10	0.885943	0.746443	1.05151	-0.165948
NOB1	0.874619	0.7237	1.05701	-0.165674
RPS12	0.867126	0.708955	1.06059	-0.16529
FBL	0.883122	0.741167	1.05227	-0.164483
SNU13	0.872168	0.720056	1.05641	-0.161893
EIF2B5	0.871787	0.7194	1.05645	-0.161591
RPLP0	0.884885	0.745959	1.04968	-0.160468
MED20	0.872759	0.721751	1.05536	-0.1603
ANAPC5	0.888713	0.753867	1.04768	-0.15996
TOMM22	0.87735	0.731011	1.05298	-0.159892
HNRNPL	0.879632	0.735746	1.05166	-0.159339
EIF3G	0.87828	0.734605	1.05006	-0.154429
RBMX	0.878401	0.735215	1.04947	-0.153266
NUTF2	0.871018	0.721187	1.05198	-0.151619
WDR43	0.865006	0.710959	1.05243	-0.147263
RPL12	0.874687	0.73069	1.04706	-0.144601
XRCC6	0.86718	0.720929	1.0431	-0.13048
SRBD1	0.869492	0.725589	1.04193	-0.129783
RPL35	0.873044	0.732872	1.04003	-0.128394
RPS5	0.882491	0.754074	1.03278	-0.119235
UFD1	0.863971	0.720508	1.036	-0.11451
RPS16	0.874905	0.742641	1.03072	-0.110024
EEF2	0.862093	0.720047	1.03216	-0.106228
RPS8	0.86373	0.724509	1.0297	-0.102353
RPL37A	0.867727	0.732192	1.02835	-0.101559
RACK1	0.868124	0.733095	1.02802	-0.101099
RBM17	0.861673	0.722389	1.02781	-0.0979227
RPS29	0.859404	0.720992	1.02439	-0.0908277
ACTL6A	0.850501	0.705079	1.02592	-0.0905468
LSM2	0.853505	0.714701	1.01927	-0.0802505
PSMC6	0.8401	0.692001	1.01989	-0.078258
RPL18	0.860009	0.727143	1.01715	-0.078181
RPL13A	0.857453	0.724607	1.01465	-0.0733609
SMR3B	0.765513	0.572389	1.0238	-0.0716369
RPSA	0.844734	0.703712	1.01402	-0.0702034
RPL32	0.845029	0.705748	1.0118	-0.0668989
SARS1	0.8341	0.687072	1.01259	-0.0667304
RPL18A	0.854967	0.723314	1.01058	-0.0662707
QARS1	0.830018	0.680935	1.01174	-0.0651218
RPS18	0.839829	0.697809	1.01075	-0.0647761
RPS10	0.84387	0.704799	1.01038	-0.064669
NMD3	0.813458	0.653716	1.01224	-0.0641791
RPS11	0.852923	0.721449	1.00836	-0.0625268
RPL4	0.838011	0.695916	1.00912	-0.0622936
WDR12	0.834087	0.689314	1.00927	-0.0621625
IGBP1	0.836987	0.695293	1.00756	-0.0600514
RPS19	0.856171	0.728612	1.00606	-0.05922
CDC73	0.83255	0.690118	1.00438	-0.0555781
RPS4X	0.833308	0.692479	1.00278	-0.0535338
HNRNPC	0.837326	0.700582	1.00076	-0.0509857
RPS3	0.836459	0.699295	1.00053	-0.0506786
RPL30	0.824362	0.680974	0.997941	-0.04758
CDC123	0.822386	0.680669	0.99361	-0.0427243
PHB2	0.842641	0.715891	0.991832	-0.0395356
PRMT5	0.825438	0.690189	0.987189	-0.035625
RPL5	0.811777	0.670195	0.983269	-0.0329647
EEF1A1	0.813714	0.6736	0.982973	-0.0325102
RPL13	0.822412	0.68877	0.981984	-0.0307028
RPL15	0.810792	0.671039	0.979651	-0.0297836
RPL3	0.804714	0.662038	0.978138	-0.0291134
UBA2	0.815463	0.679751	0.97827	-0.0280546
CCT3	0.792261	0.64592	0.971757	-0.0254219
UTP4	0.787571	0.657467	0.943421	-0.00953689
ALG1L	0.760204	0.632726	0.913366	-0.00341583
KRT8	1.29871	1.08696	1.55172	0.00400044
BUD23	1.28484	1.06564	1.54912	0.00863654
CRCP	1.29718	1.06371	1.5819	0.010169
HSPA5	1.28612	1.05678	1.56524	0.0120373
RPA3	1.28101	1.05136	1.56081	0.014015
LSM6	1.26588	1.04121	1.53902	0.0180269
PREB	1.24728	1.03782	1.49903	0.0184876
ATP6V1B2	1.2749	1.03945	1.56368	0.019733
YKT6	1.21657	1.01167	1.46297	0.037225
SBDS	1.20276	1.00361	1.44143	0.0456076
CPSF4	1.2425	1.00356	1.53832	0.0463066
RFC2	1.22079	1.00022	1.48999	0.0497435
SNAPC5	1.17801	0.977992	1.41894	0.0844256
CHAF1B	1.16914	0.977855	1.39783	0.086475
GRPEL1	1.18462	0.974253	1.44041	0.0894195
POLR2L	1.15947	0.97659	1.3766	0.0911261
PSMB2	1.17092	0.971176	1.41174	0.0982333
LSM8	1.15732	0.972716	1.37697	0.0993613
NSF	1.16645	0.970062	1.4026	0.101666
PMPCB	1.15628	0.970996	1.37692	0.103178
DDX56	1.14969	0.971756	1.36021	0.10395
CTDP1	1.161	0.966408	1.39476	0.110735
ATP6V0C	1.17453	0.963825	1.4313	0.110778
ALG2	1.17755	0.960723	1.44332	0.115472
COPS6	1.15587	0.96155	1.38946	0.122963
POLR1F	1.16529	0.957709	1.41786	0.126448
ELOC	1.14869	0.961068	1.37295	0.127625
ANAPC10	1.14901	0.960872	1.37399	0.12789
BUD31	1.15045	0.959545	1.37933	0.130053
SRP19	1.16242	0.95538	1.41434	0.132615
EIF3B	1.15646	0.956784	1.39781	0.132802
SOD1	1.16174	0.952236	1.41735	0.139516
RRM2	1.15084	0.952803	1.39003	0.144795
DDX41	1.14833	0.952477	1.38444	0.147161
NAT10	1.14122	0.952589	1.36719	0.151848
CFAP298	1.14457	0.950679	1.378	0.153907
LSM5	1.14428	0.948542	1.38042	0.159117
PSMA1	1.13673	0.950436	1.35954	0.160522
CHMP4B	1.14681	0.946374	1.3897	0.162229
MED11	1.1314	0.949094	1.34874	0.168464
TSR2	1.13047	0.9466	1.35005	0.175728
ANKLE2	1.13215	0.945014	1.35634	0.178161
TIPIN	1.1253	0.946587	1.33775	0.180942
TRAPPC11	1.12716	0.94559	1.3436	0.181648
EIF1AD	1.143	0.938631	1.39186	0.183579
PSMD12	1.12886	0.944152	1.34971	0.183654
CDK7	1.14726	0.936697	1.40514	0.184227
CARS1	1.13672	0.940442	1.37396	0.18516
ISCU	1.12964	0.936402	1.36276	0.202844
TXNL4A	1.12458	0.936848	1.34994	0.207689
TUT1	1.12645	0.933113	1.35984	0.215206
TAF6	1.13168	0.930502	1.37634	0.215466
H2BC6	1.12107	0.935161	1.34393	0.216709
GPN2	1.12154	0.933864	1.34693	0.219588
H2BC5	1.11401	0.936055	1.3258	0.224051
DDX54	1.12862	0.928368	1.37206	0.2247
MEPCE	1.11877	0.932086	1.34284	0.228246
CHMP2A	1.10848	0.934566	1.31475	0.236898
NPLOC4	1.11729	0.929459	1.34308	0.237601
ZNHIT2	1.12141	0.924809	1.35981	0.243961
HSPA9	1.11838	0.926456	1.35006	0.24413
WDR55	1.10023	0.932067	1.29872	0.259042
PRPF8	1.11032	0.924726	1.33317	0.262118
GTF2E2	1.11192	0.920971	1.34246	0.269782
GTF2H1	1.10273	0.923614	1.31659	0.27955
LONP1	1.1066	0.916568	1.33603	0.292016
ISY1	1.10351	0.917266	1.32757	0.29633
MCM4	1.10063	0.916957	1.3211	0.303335
PAFAH1B1	1.09474	0.920855	1.30147	0.30504
PSMD3	1.10303	0.9135	1.33189	0.307995
LSG1	1.10115	0.914745	1.32553	0.308564
SEC61A1	1.097	0.916349	1.31327	0.31325
ATP5MF	1.08745	0.921193	1.28371	0.322019
USP36	1.09158	0.917653	1.29848	0.322395
SNRPA1	1.10034	0.909723	1.3309	0.32455
IK	1.09865	0.909597	1.327	0.328812
TSR1	1.08862	0.91777	1.29128	0.329644
MAK16	1.10084	0.903216	1.3417	0.341277
H2BC11	1.08273	0.917987	1.27705	0.345236
TOP3A	1.08662	0.914161	1.29162	0.34613
CHMP6	1.08265	0.915778	1.27993	0.352473
SNRPF	1.08398	0.914065	1.28547	0.353925
CDC37	1.08755	0.910022	1.29971	0.355996
CDC6	1.09163	0.906186	1.31502	0.356041
MED8	1.08418	0.911337	1.28981	0.36168
SYS1	1.08854	0.906585	1.30701	0.363313
TUBA1B	1.08926	0.905252	1.31068	0.365134
ETF1	1.08213	0.908055	1.28959	0.377712
PSMC5	1.08572	0.904371	1.30342	0.377788
ATP2A2	1.08504	0.904545	1.30154	0.379294
TRRAP	1.0813	0.905111	1.29178	0.389062
YAE1	1.08144	0.904644	1.29279	0.389976
H2BC4	1.07601	0.909248	1.27336	0.39384
NFS1	1.08031	0.903459	1.29179	0.39704
TIMM10	1.08053	0.901348	1.29534	0.402459
TONSL	1.07226	0.908711	1.26525	0.408646
PSMG3	1.07366	0.906078	1.27223	0.411748
EXOSC6	1.07783	0.897682	1.29412	0.421863
DYNLRB1	1.07814	0.896044	1.29725	0.425395
COPB1	1.08014	0.892599	1.30709	0.428185
NSA2	1.07441	0.898517	1.28474	0.431374
POLD2	1.07919	0.891766	1.30601	0.433603
SNRNP35	1.0725	0.899404	1.27892	0.435743
NOP58	1.07209	0.899021	1.27848	0.438382
PSMB4	1.07203	0.898635	1.27887	0.439734
VPS25	1.06898	0.902231	1.26654	0.440772
GINS4	1.07991	0.887186	1.31449	0.443387
PFDN2	1.07579	0.892446	1.29681	0.443469
HYOU1	1.0773	0.890127	1.30383	0.444476
HARS1	1.07346	0.894245	1.28859	0.446892
PSMA2	1.07565	0.890196	1.29974	0.450071
PSMC3	1.07116	0.896072	1.28045	0.450318
PSMD11	1.07024	0.897002	1.27695	0.451148
GARS1	1.07565	0.889673	1.3005	0.451487
NOP16	1.06919	0.897574	1.27363	0.453567
PELP1	1.07112	0.888907	1.29069	0.470191
NUBP1	1.06916	0.89067	1.28342	0.473016
ZMAT2	1.06954	0.886637	1.29017	0.482335
WEE1	1.06708	0.88922	1.2805	0.485259
WBP11	1.07229	0.880595	1.30572	0.487308
TBCD	1.06681	0.888467	1.28095	0.488363
AURKA	1.06718	0.887619	1.28306	0.489131
HSPE1	1.06478	0.890807	1.27274	0.490427
PSMD1	1.06699	0.887242	1.28315	0.490886
TIMELESS	1.06628	0.887618	1.2809	0.492794
RCC1	1.06734	0.88359	1.28929	0.499017
POLR2E	1.06361	0.889277	1.27212	0.499561
TRAPPC4	1.06341	0.889503	1.27131	0.499813
SEC61G	1.06161	0.891437	1.26427	0.502398
THOC3	1.06254	0.889412	1.26937	0.503822
TNPO3	1.06058	0.892581	1.26019	0.503862
RRP1	1.05925	0.892113	1.25771	0.511185
SPC24	1.05738	0.891853	1.25362	0.520682
DNAJC17	1.06139	0.883918	1.2745	0.52333
KIF23	1.06112	0.884102	1.27358	0.524059
DHX37	1.06045	0.882962	1.27361	0.529986
ESPL1	1.05729	0.883424	1.26537	0.543366
UBTF	1.05938	0.879532	1.27601	0.543389
POLA2	1.06071	0.873294	1.28834	0.552421
SF3B6	1.05286	0.885142	1.25235	0.560702
PRC1	1.05647	0.877115	1.27251	0.562769
KIF18A	1.05851	0.872996	1.28344	0.563008
UBE2I	1.05686	0.87623	1.27472	0.563075
BANP	1.05816	0.872688	1.28304	0.565329
SUPT6H	1.05096	0.886788	1.24552	0.566291
NLE1	1.05406	0.87893	1.26408	0.570101
TRMT112	1.05069	0.884988	1.24741	0.572304
EIF6	1.05062	0.884203	1.24836	0.574637
GINS2	1.05268	0.876003	1.26498	0.583925
SLC39A7	1.05194	0.877275	1.26138	0.584669
CPSF1	1.04951	0.882541	1.24806	0.584676
ATP6V1A	1.05322	0.871057	1.27349	0.592509
SLU7	1.04669	0.878353	1.24729	0.609977
CKAP5	1.0462	0.879248	1.24485	0.610637
COPB2	1.04487	0.879003	1.24203	0.618717
DDX55	1.04744	0.871747	1.25854	0.620777
SKP1	1.04728	0.871938	1.25788	0.621221
PRELID3B	1.04449	0.878781	1.24146	0.621376
DPAGT1	1.047	0.872534	1.25635	0.621412
LTO1	1.04296	0.881626	1.23383	0.6237
DONSON	1.04642	0.872572	1.25489	0.624521
PSMA7	1.04427	0.875794	1.24515	0.629429
ARMC7	1.04847	0.862541	1.27448	0.634621
TUBGCP2	1.04341	0.874975	1.24428	0.63613
VPS28	1.04485	0.870287	1.25443	0.638061
CDC42	1.04308	0.87363	1.24539	0.641005
PRPF6	1.04463	0.86545	1.2609	0.649274
SART3	1.04163	0.872932	1.24292	0.650966
NUP205	1.04134	0.871606	1.24413	0.655428
DUT	1.0448	0.860439	1.26865	0.658188
LSM4	1.04139	0.870007	1.24653	0.658456
EIF4A3	1.04156	0.867959	1.24988	0.6616
MCM6	1.0408	0.869942	1.24522	0.662027
CHEK1	1.04306	0.862453	1.26148	0.663888
ZNF830	1.04137	0.865116	1.25353	0.668323
CIAO3	1.04005	0.868399	1.24564	0.669579
CHAF1A	1.03798	0.873779	1.23304	0.671355
COPS5	1.04295	0.856516	1.26996	0.675576
ELOB	1.03832	0.869787	1.2395	0.677319
AURKB	1.03596	0.876791	1.22403	0.678072
GEMIN5	1.03736	0.870081	1.2368	0.682682
NARS1	1.03903	0.86458	1.24868	0.683067
RACGAP1	1.04146	0.856705	1.26607	0.683463
ANAPC2	1.03774	0.866112	1.24339	0.687934
CENPW	1.03805	0.86201	1.25005	0.693659
PLK1	1.0363	0.86689	1.23881	0.695435
CNIH4	1.03625	0.866834	1.23877	0.695843
POLE	1.03613	0.867111	1.2381	0.696056
NOC4L	1.03755	0.859213	1.25289	0.701682
PSMC1	1.03783	0.857488	1.2561	0.703001
RPAP1	1.03873	0.851102	1.26771	0.708543
KRR1	1.03405	0.867324	1.23283	0.708966
PSMD14	1.03304	0.867445	1.23025	0.715356
TBL3	1.03403	0.861576	1.241	0.719248
SDAD1	1.03463	0.857957	1.24769	0.721554
PSMD2	1.03561	0.853237	1.25695	0.723338
SNW1	1.03126	0.869235	1.2235	0.724082
NDC80	1.03338	0.860232	1.24138	0.725641
MCM3	1.03334	0.858035	1.24445	0.729544
CDK9	1.03081	0.863938	1.22991	0.736296
CENPK	1.03194	0.858536	1.24037	0.737636
SF3B4	1.03102	0.858851	1.23769	0.743166
NOL10	1.02643	0.874866	1.20425	0.748961
SNAPC2	1.02855	0.864555	1.22366	0.750732
UTP15	1.02951	0.858148	1.23509	0.754209
INTS9	1.03049	0.853044	1.24485	0.755406
NAPA	1.02943	0.856944	1.23663	0.756561
MCM7	1.02926	0.851739	1.24377	0.765283
RABGGTA	1.02837	0.853032	1.23976	0.769251
CDC23	1.02899	0.849956	1.24574	0.769486
TUBB	1.02698	0.855072	1.23346	0.775739
SMC4	1.02804	0.849535	1.24406	0.776248
C1orf131	1.02678	0.85561	1.23219	0.776393
PRPF31	1.02507	0.86032	1.22137	0.7818
NUP85	1.0237	0.865399	1.21096	0.784616
PCBP1	1.02478	0.858867	1.22274	0.785922
SPCS2	1.02466	0.857406	1.22453	0.788782
MFAP1	1.02718	0.843953	1.25018	0.789078
RRM1	1.02625	0.847922	1.24209	0.790167
ORC6	1.02481	0.854241	1.22945	0.791864
MCM2	1.02486	0.852972	1.23139	0.793173
RPL26	1.0255	0.849454	1.23803	0.793308
BRF1	1.02421	0.850437	1.23349	0.800902
ACTR2	1.0221	0.858515	1.21686	0.805925
CENATAC	1.02324	0.851016	1.23031	0.806995
SPC25	1.02212	0.855927	1.22058	0.809065
PWP2	1.02304	0.850298	1.23086	0.809281
VCP	1.02362	0.843457	1.24227	0.813138
RPA1	1.023	0.844617	1.23905	0.816088
SBNO1	1.02106	0.855248	1.21902	0.817684
HCFC1	1.02019	0.857008	1.21443	0.822186
MPHOSPH10	1.01911	0.857909	1.2106	0.829384
RRN3	1.0207	0.845633	1.232	0.831013
PSMB3	1.01672	0.871642	1.18595	0.832801
CACTIN	1.0181	0.85988	1.20544	0.835067
EXOSC4	1.01994	0.841292	1.23651	0.840758
INCENP	1.01827	0.852385	1.21645	0.841802
DHX8	1.01702	0.85461	1.2103	0.849212
RAN	1.01477	0.86502	1.19044	0.857162
MED31	1.01441	0.867021	1.18685	0.858267
UBA1	1.01559	0.852415	1.20999	0.862601
CCT5	1.01588	0.841741	1.22605	0.869528
TRAPPC3	1.01392	0.859122	1.19661	0.870091
GPN1	1.01589	0.840455	1.22795	0.870512
RANGAP1	1.01622	0.836556	1.23446	0.871262
MAD2L1	1.01495	0.847368	1.21566	0.871997
NRF1	1.01476	0.847736	1.21469	0.873119
DHX16	1.01405	0.854419	1.20351	0.873131
MED6	1.01515	0.842607	1.22302	0.874312
RPA2	1.01473	0.842763	1.2218	0.877312
RFC5	1.01434	0.838105	1.22762	0.883774
RPS20	1.01498	0.830917	1.23981	0.884227
GNL2	1.01258	0.851592	1.204	0.887465
RBM22	1.0141	0.834446	1.23242	0.888109
MCM5	1.01403	0.834421	1.2323	0.888609
BIRC5	1.01208	0.855277	1.19763	0.888819
POLD1	1.01248	0.850362	1.2055	0.889211
COPZ1	1.01237	0.848304	1.20817	0.891583
PSMD4	1.01276	0.835918	1.22702	0.896941
UTP20	1.01164	0.847694	1.2073	0.897895
NCBP2	1.0117	0.839945	1.21859	0.902444
PSMA3	1.01229	0.832641	1.2307	0.902473
CDCA8	1.0095	0.838889	1.2148	0.920289
FTSJ3	1.00849	0.848732	1.19831	0.923483
CNOT3	1.00834	0.849301	1.19715	0.92448
ATP6V0B	1.00778	0.856989	1.18511	0.925326
PCNA	1.00808	0.838938	1.21133	0.93154
SGO1	1.00818	0.830783	1.22347	0.934209
IMP3	1.00517	0.858856	1.1764	0.948817
DDX47	1.00501	0.828352	1.21935	0.959568
PRELID1	1.0043	0.843985	1.19507	0.961411
CENPN	1.00464	0.826981	1.22048	0.962776
PSMD6	1.00456	0.816598	1.23578	0.965688
INTS8	1.00407	0.820157	1.22923	0.968583
NOL6	1.00349	0.835764	1.20487	0.970251
INTS3	1.00288	0.837222	1.20132	0.975089
ANAPC11	1.0025	0.855156	1.17524	0.975411
SF3B2	1.00258	0.834402	1.20466	0.978031
PPAN	1.0023	0.848024	1.18463	0.978536
RIOK2	1.00234	0.821021	1.22371	0.981661
CDC20	1.00136	0.841849	1.19109	0.987767
DBR1	1.00154	0.821	1.22179	0.98788
TOP2A	1.00073	0.837391	1.19594	0.993569
RRP12	1.00062	0.837607	1.19536	0.994547

## Sheet: Table S3
Table S3: growth-related genes of GBM
Gene	HR	HRL	HRH	P
ATP6V1B2	1.2749	1.03945	1.56368	0.019733
BUD23	1.28484	1.06564	1.54912	0.00863654
CPSF4	1.2425	1.00356	1.53832	0.0463066
CRCP	1.29718	1.06371	1.5819	0.010169
HSPA5	1.28612	1.05678	1.56524	0.0120373
KRT8	1.29871	1.08696	1.55172	0.00400044
LSM6	1.26588	1.04121	1.53902	0.0180269
PREB	1.24728	1.03782	1.49903	0.0184876
RFC2	1.22079	1.00022	1.48999	0.0497435
RPA3	1.28101	1.05136	1.56081	0.014015
SBDS	1.20276	1.00361	1.44143	0.0456076
YKT6	1.21657	1.01167	1.46297	0.037225

## Sheet: Table S4
Table S4: feature genes of GGS1-3
class	probe
GGS1	ELOVL2
GGS1	MEOX2
GGS1	PDLIM4
GGS1	PLA2G5
GGS1	EGFR
GGS1	CHI3L1
GGS1	CDK6-AS1
GGS1	FOXJ1
GGS1	PCDHGB2
GGS1	KCNF1
GGS1	C21orf62
GGS1	CDCA7L
GGS1	DMRTA2
GGS1	RARRES2
GGS1	DIRAS3
GGS1	TCEA3
GGS1	METTL7B
GGS1	DENND2A
GGS1	EYA2
GGS1	SNX10-AS1
GGS1	PDGFA
GGS1	CA12
GGS1	LRATD1
GGS1	NR2E1
GGS1	MAP1LC3C
GGS1	RASEF
GGS1	C7orf57
GGS1	MTTP
GGS1	PIPOX
GGS1	LFNG
GGS1	ELN
GGS1	CHL1
GGS1	NPNT
GGS1	ITGB8
GGS1	AGMO
GGS1	ALDH1L1-AS2
GGS1	ANXA1
GGS1	TSPAN12
GGS1	RNF180
GGS1	HIP1
GGS1	ARSI
GGS1	DBX2
GGS1	MAOB
GGS1	GDPD2
GGS1	MLC1
GGS1	NAMPT
GGS1	ACSS3
GGS1	DPY19L1
GGS1	FABP5
GGS1	DDIT4L
GGS1	CPNE4
GGS1	SLC1A3
GGS1	LTBP1
GGS1	NEK6
GGS1	PANTR1
GGS1	EPHB4
GGS1	DES
GGS1	LINC01842
GGS1	TTYH3
GGS1	GLI3
GGS1	CDK6
GGS1	C1QTNF1
GGS1	PDIA4
GGS1	TRIM24
GGS1	OXTR
GGS1	EFHC2
GGS1	IGFBP2
GGS1	GDF15
GGS1	SOCS2-AS1
GGS1	SEMA3A
GGS1	STK17A
GGS1	PITX1
GGS1	CDK14
GGS1	SCRN1
GGS1	CDKN2C
GGS1	CRB2
GGS1	BRINP3
GGS1	CHL1-AS2
GGS1	MRC2
GGS1	NPY2R
GGS1	VOPP1
GGS1	NPY2R-AS1
GGS1	MAMDC2
GGS1	PTN
GGS1	LANCL2
GGS1	NOS2
GGS1	GPR37L1
GGS1	PTPRZ1
GGS1	MT1A
GGS1	FBLN7
GGS1	RYR3-DT
GGS1	LGALS3
GGS1	GLI2
GGS1	FAM20C
GGS1	FOXM1
GGS1	NCAPG2
GGS1	ZNF214
GGS1	RFC2
GGS1	NRCAM
GGS1	STAG3L4
GGS1	ERBB2
GGS1	MDFIC
GGS1	SOCS2
GGS1	MELK
GGS1	DEPP1
GGS1	EGF
GGS1	DYNC2I2
GGS1	CTNNA1-AS1
GGS1	KLHL4
GGS1	BSG-AS1
GGS1	ARSJ
GGS1	RCAN1
GGS1	STEAP3
GGS1	ITGA7
GGS1	GRIK1
GGS1	KCNIP1
GGS1	BBOX1
GGS1	RORB
GGS1	MOXD1
GGS1	LINC02981
GGS1	SCG2
GGS1	UHRF1
GGS1	ATP1B2
GGS1	NNAT
GGS1	SDK1
GGS1	ANKRD45
GGS1	ZNF521
GGS1	MMP14
GGS1	BAZ1B
GGS1	TEX26
GGS1	HOXB3
GGS1	ZIC2
GGS1	DPYD
GGS1	ASF1B
GGS1	CAVIN1
GGS1	C7orf50
GGS1	PCDHGA9
GGS1	TNFRSF11B
GGS1	TRIM4
GGS1	VAV3
GGS1	DPF3
GGS1	KIF4A
GGS1	GLDC
GGS1	SCNN1B
GGS1	ETV4
GGS1	VASN
GGS1	NAMPTP1
GGS1	RAMP1
GGS1	CPNE8
GGS1	CTH
GGS1	SHROOM2
GGS1	SOX9
GGS1	SHROOM3
GGS1	CDH6
GGS1	TTC26
GGS1	PLOD2
GGS1	RPL39L
GGS1	CDH2
GGS1	FAM111B
GGS1	APOBEC3B
GGS1	TCAF2
GGS1	TMEM255A
GGS1	SLC10A4
GGS1	C2orf80
GGS1	HTR1D
GGS1	SKA3
GGS1	CDH4
GGS1	CD44
GGS1	CLIP2
GGS1	NUSAP1
GGS1	FKBP9
GGS1	TNFAIP6
GGS1	PON2
GGS1	ELOVL2-AS1
GGS1	SLC2A10
GGS1	LYPD6
GGS1	FZD1
GGS1	PLS3
GGS1	ANKIB1
GGS1	LINC01503
GGS1	LINC03011
GGS1	DNAH9
GGS1	CYP51A1
GGS1	MAEL
GGS1	CPSF4
GGS1	CEP55
GGS1	RRM2
GGS1	CHPF
GGS1	HEPACAM
GGS1	HSPA5
GGS1	EPHA2
GGS1	KLF9
GGS1	C9orf64
GGS1	SKA1
GGS1	AEBP1
GGS1	CARMIL1
GGS1	WDR76
GGS1	STYXL1
GGS1	YAP1
GGS1	SEZ6
GGS1	SIAE
GGS1	KATNAL2
GGS1	TRIP6
GGS1	MT1M
GGS1	SPRY2
GGS1	MYBL2
GGS1	COL28A1
GGS1	TNFRSF12A
GGS1	TGFB2
GGS1	SSC4D
GGS1	CHST7
GGS1	LIMK1
GGS1	POGLUT3
GGS1	SEPTIN7
GGS1	CADPS2
GGS1	FABP7
GGS1	GNA12
GGS1	PBK
GGS1	LRRN3
GGS1	RHPN2
GGS1	POU3F2
GGS1	LMO3
GGS1	RCC1L
GGS1	ADAM9
GGS1	MAPK4
GGS1	DBF4
GGS1	TLE1
GGS1	HSPB1
GGS1	CHDH
GGS1	PCLAF
GGS1	WASL
GGS1	CALU
GGS1	LINC01445
GGS1	ACSL3
GGS1	NDP
GGS1	YKT6
GGS1	GRIK3
GGS1	CITED1
GGS1	OSMR
GGS1	SLC29A4
GGS1	PTPRF
GGS1	ADORA1
GGS1	CLDN12
GGS1	SDC4
GGS1	KCNH2
GGS1	HMMR
GGS1	MCUB
GGS1	AK4
GGS1	EPDR1
GGS1	DLGAP5
GGS1	IFT22
GGS1	ARL4A
GGS1	SBDSP1
GGS1	MNS1
GGS1	SFRP4
GGS1	ZIC5
GGS1	SLITRK3
GGS1	E2F7
GGS1	FOSL1
GGS1	ENKUR
GGS1	EFEMP2
GGS1	F3
GGS1	FZD7
GGS1	TNFRSF19
GGS1	VAV2
GGS1	EZH2
GGS1	PCSK5
GGS1	KRIT1
GGS1	SALL1
GGS1	EIF4H
GGS1	TCF19
GGS1	CENPK
GGS1	GMPR
GGS1	PNPLA4
GGS1	SAMD9
GGS1	SYPL1
GGS1	ATP6V0E2
GGS1	TPX2
GGS1	RGMA
GGS1	RRM1
GGS1	ARL4C
GGS1	GGCT
GGS1	PTGFRN
GGS1	BLM
GGS1	TAX1BP1
GGS1	PAPLN
GGS1	H19
GGS1	LMNB1
GGS1	BCAP29
GGS1	ALDH1L1
GGS1	IQGAP1
GGS1	FAM3C
GGS1	NUP205
GGS1	COBL
GGS1	GBP3
GGS1	DDX59-AS1
GGS1	SPATA6
GGS1	KIF20A
GGS1	TNPO3
GGS1	RHBDD2
GGS1	PIR
GGS1	SEL1L3
GGS1	LINC03016
GGS1	H2BC5
GGS1	RBBP8
GGS1	SMS
GGS1	SLC4A4
GGS1	CLSPN
GGS1	CHCHD3
GGS1	EXOC4
GGS1	DTL
GGS1	TOP2A
GGS1	RIN1
GGS1	CDCA5
GGS1	ITGB4
GGS1	HILPDA
GGS1	SEMA3E
GGS1	PRC1
GGS1	ZNF12
GGS1	RPA3
GGS1	FAM131B
GGS1	SOX21
GGS1	CNIH3
GGS1	CD9
GGS1	LGR6
GGS1	LOC105369203
GGS1	KIAA0040
GGS1	ERI1
GGS1	HPD
GGS1	GTF2I
GGS1	HOXA4
GGS1	ZNF92
GGS1	PCDH8
GGS1	ZNF425
GGS1	CCDC71L
GGS1	CDC6
GGS1	TMEM209
GGS1	PSMG3-AS1
GGS1	SMIM3
GGS1	FEN1
GGS1	PLOD3
GGS1	MCM7
GGS1	THNSL2
GGS1	FBXO17
GGS1	KDELR3
GGS1	NCAPG
GGS1	CHAF1B
GGS1	BUB1
GGS1	POLD2
GGS1	ZIC1
GGS1	TRIM56
GGS1	EVC2
GGS1	CUL1
GGS1	SHCBP1
GGS1	HOXA5
GGS1	WSCD1
GGS1	JHY
GGS1	FEZF1
GGS1	URGCP
GGS1	MT3
GGS1	CDK1
GGS1	DNALI1
GGS1	SKP2
GGS1	BMPR1B
GGS1	NES
GGS1	XKR8
GGS1	ZNF107
GGS1	DNAAF5
GGS1	GCC1
GGS1	ZNF680
GGS1	CD151
GGS1	EMILIN3
GGS1	HSDL2
GGS1	PDGFD
GGS1	GJA1
GGS1	ERV3-1
GGS1	VIM
GGS1	OSBPL3
GGS1	TPST1
GGS1	NACC2
GGS1	OGDH
GGS1	NUDCD3
GGS1	SAMD9L
GGS1	CNGA3
GGS1	DHRS13
GGS1	FAM183A
GGS1	MIR924HG
GGS1	CENPU
GGS1	TRIM5
GGS1	SEC61G
GGS1	EMID1
GGS1	NT5E
GGS1	SPRY4
GGS1	PRR32
GGS1	TMEM248
GGS1	LRWD1
GGS1	KITLG
GGS1	TWSG1
GGS1	CANX
GGS1	TNC
GGS1	LOC101927314
GGS1	IDH1
GGS1	SCN4B
GGS1	ITGA2
GGS1	ARNTL
GGS1	DLD
GGS1	RAB36
GGS1	PDAP1
GGS1	HOXB4
GGS1	TBL2
GGS1	GCK
GGS1	DNAJC22
GGS1	B3GLCT
GGS1	AP1S2
GGS1	ATP13A4
GGS1	LMO1
GGS1	S100A16
GGS1	CENPA
GGS1	PLPPR4
GGS1	ZBED10P
GGS1	EVA1C
GGS1	ERICH3
GGS1	HFE
GGS1	PMS2
GGS1	SNX10
GGS1	CFI
GGS1	MCM6
GGS1	ANXA2R
GGS1	ATP6V0E2-AS1
GGS1	SLC25A43
GGS1	TIMELESS
GGS1	PTGR1
GGS1	SHH
GGS1	GRB10
GGS1	FAM43B
GGS1	SPC25
GGS1	TOM1L1
GGS1	MPPED2-AS1
GGS1	TMEM178B
GGS1	KIF23
GGS1	KIF2C
GGS1	TYMS
GGS1	CABCOCO1
GGS1	UPP1
GGS1	RP9P
GGS1	EXTL3
GGS1	TLCD1
GGS1	ARAP3
GGS1	CCNB1
GGS1	IQCE
GGS1	TMED4
GGS1	RNF216
GGS1	ARC
GGS1	JAKMIP2
GGS1	CFAP53
GGS1	TMEM198
GGS1	NPAS3
GGS1	MTARC2
GGS1	LDHA
GGS1	CDK2
GGS1	C5
GGS1	CNPY4
GGS1	BLVRA
GGS1	SRI
GGS1	SPATS2L
GGS1	CASP3
GGS1	SARDH
GGS1	CLEC5A
GGS1	MCM4
GGS1	ADGRE5
GGS1	SBDS
GGS1	ZDHHC4
GGS1	TYRO3
GGS1	LINC01894
GGS1	MTPN
GGS1	TRIP13
GGS1	ANKMY2
GGS1	H2AZ2
GGS1	ODAD4
GGS1	CCDC74A
GGS1	PIERCE1
GGS1	PHF19
GGS1	P3H2
GGS1	HIBADH
GGS1	ELFN1
GGS1	PCDH10
GGS1	CEP19
GGS1	C6orf141
GGS1	GUSB
GGS1	FGFRL1
GGS1	B3GNT9
GGS1	PYGL
GGS1	ZDHHC12
GGS1	PTGS1
GGS1	SEPTIN7P6
GGS1	NUP210
GGS1	APTR
GGS1	FANCI
GGS1	PLPPR5
GGS1	GARS1
GGS2	PEG10
GGS2	CD24
GGS2	INSM1
GGS2	PRSS12
GGS2	DLX5
GGS2	IGLON5
GGS2	PCDHGB7
GGS2	PCDHB7
GGS2	AGAP2-AS1
GGS2	SOX11
GGS2	NNAT
GGS2	DCX
GGS2	PRRT4
GGS2	TSPAN18
GGS2	LHFPL4
GGS2	DPEP1
GGS2	SBK1
GGS2	VIPR2
GGS2	HOXC13
GGS2	SLC7A3
GGS2	MEGF6
GGS2	PCDHB8
GGS2	MEX3A
GGS2	SOX4
GGS2	UHRF1
GGS2	ADAMTS3
GGS2	RARRES2
GGS2	SCRT2
GGS2	ZFPM2
GGS2	MYBL2
GGS2	CRABP1
GGS2	NHLH1
GGS2	TMPRSS9
GGS2	H2BC9
GGS2	MIR4292
GGS2	STK32B
GGS2	CDCA7
GGS2	DLX6
GGS2	PPP1R9A
GGS2	CELSR3
GGS2	HAND2
GGS2	FLNC
GGS2	AGAP2
GGS2	B3GAT2
GGS2	RECQL4
GGS2	TOP2A
GGS2	OS9
GGS2	SFRP1
GGS2	HOXA2
GGS2	IGSF9
GGS2	PCDHB17P
GGS2	GPC2
GGS2	RAMP3
GGS2	CBX2
GGS2	NKAIN1
GGS2	LINC03018
GGS2	TP73
GGS2	HOXC-AS1
GGS2	MMP25
GGS2	CHTF18
GGS2	ARX
GGS2	CDKN2A
GGS2	NEUROD1
GGS2	RNU4-89P
GGS2	CDK4
GGS2	EPHB2
GGS2	MYH7
GGS2	EN2
GGS2	FOXM1
GGS2	RNU1-153P
GGS2	ST6GAL2
GGS2	TOX3
GGS2	KCNQ2
GGS2	RIPOR3
GGS2	E2F1
GGS2	PKMYT1
GGS2	KIF18B
GGS2	ZBTB12
GGS2	PILRB
GGS2	POLD1
GGS2	MIR25
GGS2	GYG2
GGS2	MIR3176
GGS2	LMNB1
GGS2	ADAMTS7
GGS2	F2RL1
GGS2	IQGAP3
GGS2	PCDHGB6
GGS2	CENPF
GGS2	TLCD3B
GGS2	RHCE
GGS2	FBN3
GGS2	MCM2
GGS2	KIFC1
GGS2	DLX1
GGS2	VGF
GGS2	SLC8A3
GGS2	PCDHA10
GGS2	VEPH1
GGS2	IGSF3
GGS2	RAMP2-AS1
GGS2	PRKAR2B
GGS2	MCM7
GGS2	LLPH-DT
GGS2	ARL9
GGS2	NCAPH
GGS2	MEIS3
GGS2	PLCXD1
GGS2	CDC25A
GGS2	AEBP1
GGS2	TPX2
GGS2	NR4A1
GGS2	CXCL3
GGS2	CNR1
GGS2	KIF21B
GGS2	CELF3
GGS2	IGF2BP3
GGS2	EZH2
GGS2	KCNG1
GGS2	SLC17A8
GGS2	PI3
GGS2	SYT3
GGS2	NUP210
GGS2	KLHL9
GGS2	CNPY1
GGS2	ESPL1
GGS2	XRCC2
GGS2	GADD45G
GGS2	CDC45
GGS2	BRSK2
GGS2	PCDHB4
GGS2	PLPPR3
GGS2	DES
GGS2	E2F2
GGS2	PLK1
GGS2	HOXC10
GGS2	L1CAM
GGS2	FOXD3
GGS2	BTC
GGS2	NXPH3
GGS2	FBXO17
GGS2	MIR149
GGS2	LINC00654
GGS2	KIF15
GGS2	APOL4
GGS2	EID3
GGS2	LPAR2
GGS2	FRZB
GGS2	RNU6-418P
GGS2	SERINC2
GGS2	RNU6-88P
GGS2	HSPA1B
GGS2	DRAXIN
GGS2	HGFAC
GGS2	TRBV26OR9-2
GGS2	DBN1
GGS2	MIR219A1
GGS2	G0S2
GGS2	CCDC78
GGS2	TFR2
GGS2	HOXC9
GGS2	RN7SKP275
GGS2	HOXA3
GGS2	PCDHGC4
GGS2	SEMA3C
GGS2	AGRN
GGS2	MEST
GGS2	KCTD15
GGS2	CCER2
GGS2	B4GALNT4
GGS2	CENPV
GGS2	AURKB
GGS2	OVOS2
GGS2	RCOR2
GGS2	POU4F1
GGS2	TONSL
GGS2	NELL2
GGS2	TSSK5P
GGS2	CCN1
GGS2	PCSK1
GGS2	CMKLR2
GGS2	FSD1
GGS2	CEP135
GGS2	SMKR1
GGS2	TEDC2
GGS2	SCN3A
GGS2	RAD54L
GGS2	NKX6-1
GGS2	RPL13P8
GGS2	CHRDL1
GGS2	PPP2R3B
GGS2	MYCN
GGS2	RNU6-1189P
GGS2	CCND1
GGS2	IGFBP3
GGS2	KIF2C
GGS2	CDT1
GGS2	PRR36
GGS2	LRRC55
GGS2	TIMELESS
GGS2	RPS14P1
GGS2	SNORD19C
GGS2	MIR3186
GGS2	MIR1285-1
GGS2	PRF1
GGS2	GRIK2
GGS2	MIR6859-4
GGS2	CACNG7
GGS2	KDM6B
GGS2	ZNF316
GGS2	AKAP17A
GGS2	CDCA5
GGS2	MAP3K9-DT
GGS2	ARHGEF25
GGS2	RND3
GGS2	RNU6-1223P
GGS2	TROAP
GGS2	KIRREL1
GGS2	ADD2
GGS2	FOSB
GGS2	SHD
GGS2	EBF3
GGS2	FANCD2
GGS2	LINC01224
GGS2	CLIP2
GGS2	DCHS1
GGS2	CCND2
GGS2	RNU6-850P
GGS2	HJURP
GGS2	TBX5
GGS2	ORC6
GGS2	SEMA5B
GGS2	CRACD
GGS2	CLDN15
GGS2	TRIM67
GGS2	KIF26A
GGS2	LIG1
GGS2	RPRM
GGS2	CXCL5
GGS2	LOC643201
GGS2	PXDNL
GGS2	MIR6719
GGS2	SNRNP200
GGS2	CDKN2B
GGS2	SCGN
GGS2	INTS1
GGS2	KIAA0895
GGS2	SOGA1
GGS2	SRC
GGS2	EFNA2
GGS2	LOC100129534
GGS2	SHOX2
GGS2	FAM27E3
GGS2	MAD2L1
GGS2	MMP24
GGS2	RBP1
GGS2	RNF122
GGS2	TMEM196
GGS2	MAST1
GGS2	LOC441179
GGS2	SKIV2L
GGS2	FOXD3-AS1
GGS2	MCM4
GGS2	PCDH18
GGS2	GTSE1
GGS2	KCNAB3
GGS2	NXN
GGS2	MELK
GGS2	RMI2
GGS2	MIR125B2
GGS2	CDC20
GGS2	COL4A1
GGS2	HES5
GGS2	HAS2
GGS2	MMP15
GGS2	LMNB2
GGS2	MIR210
GGS2	MKI67
GGS2	TCEAL6
GGS2	TBX5-AS1
GGS2	ATCAY
GGS2	RNU6-388P
GGS2	ADAMTS10
GGS2	ATP6V0E2-AS1
GGS2	PLPPR1
GGS2	CCT6A
GGS2	DTL
GGS2	ZNF423
GGS2	LINGO3
GGS2	MARCHF4
GGS2	ELAVL2
GGS2	TMEM108
GGS2	GINS1
GGS2	HK2
GGS2	SERPINE1
GGS2	SOX12
GGS2	CLGN
GGS2	TTK
GGS2	KIT
GGS2	SLC26A10
GGS2	ATE1-AS1
GGS2	RAP1GAP2
GGS2	DPYSL5
GGS2	CCNA2
GGS2	UBE2C
GGS2	GLCCI1
GGS2	GNG8
GGS2	CKAP2L
GGS2	ASPM
GGS2	STAG3L5P
GGS2	PCGF2
GGS2	TRRAP
GGS2	LIF
GGS2	XPO5
GGS2	KIF4A
GGS2	DISP3
GGS2	WDR90
GGS2	GPRIN1
GGS2	CDCA8
GGS2	PABPC1L
GGS2	ZNF334
GGS2	SEMA6B
GGS2	CADM3
GGS2	MLLT3
GGS2	DLL1
GGS2	GREB1
GGS2	HOXC13-AS
GGS2	CFAP61
GGS2	SALL4
GGS2	RRM2
GGS2	PTPRS
GGS2	MSH5
GGS2	S1PR3
GGS2	AARS2
GGS2	MIR27A
GGS2	EDNRA
GGS2	BUB1
GGS2	MDK
GGS2	RNA5SP82
GGS2	ETS1
GGS2	SGCE
GGS2	SPATC1L
GGS2	MEX3B
GGS2	SMARCA4
GGS2	MYC
GGS2	DPY19L2P2
GGS2	RNU7-59P
GGS2	NMNAT3
GGS2	FEV
GGS2	MIB2
GGS2	COL4A2
GGS2	GRID2
GGS2	PBK
GGS2	SNORA71C
GGS2	PAK5
GGS2	SGO1
GGS2	HOTAIRM1
GGS2	KNTC1
GGS2	FXYD6
GGS2	FANCA
GGS2	SPTBN2
GGS2	LRRC61
GGS2	F2R
GGS2	CCNF
GGS2	CCN2
GGS2	SLC47A2
GGS2	CAMSAP3
GGS2	PDE6B-AS1
GGS2	CACNA2D2
GGS2	NBPF15
GGS2	RSPH1
GGS2	MTAP
GGS2	COLQ
GGS2	PIMREG
GGS2	KLK14
GGS2	TP73-AS1
GGS2	ACKR1
GGS2	APOLD1
GGS2	TMEM63C
GGS2	EME1
GGS2	NEURL1B
GGS2	TMPO
GGS2	CASP2
GGS2	KIAA1549
GGS2	NOL4L
GGS2	DHX34
GGS2	TCF19
GGS2	PCDHB2
GGS2	PALS2
GGS2	HSPG2
GGS2	ASF1B
GGS2	CACNA1H
GGS2	FLJ16779
GGS2	ELN
GGS2	PRKX
GGS2	MIR27B
GGS2	DOK4
GGS2	HOXA13
GGS2	GTF2I
GGS2	CSRNP3
GGS2	EPOP
GGS2	NCAPG2
GGS2	EEF1DP4
GGS2	ZNF512B
GGS2	RASL10B
GGS2	CRMP1
GGS2	GPR161
GGS2	SIM2
GGS2	GCK
GGS2	STARD4-AS1
GGS2	LTF
GGS2	TOPBP1
GGS2	KIF24
GGS2	SCRT1
GGS2	SLC7A2
GGS2	NSD2
GGS2	PLXNA1
GGS2	MCM8
GGS2	EFS
GGS2	CHAF1A
GGS2	WDR62
GGS2	DNMT1
GGS2	POM121
GGS2	MIR1249
GGS2	CPSF1
GGS2	MMP2
GGS2	FBXO5
GGS2	TUB
GGS2	DLL3
GGS2	LY6E
GGS2	CHD3
GGS2	TRAIP
GGS2	DTX3
GGS2	KIF20A
GGS2	RNU7-140P
GGS2	KIRREL2
GGS2	MIR924HG
GGS2	BHLHE22
GGS2	GIGYF1
GGS2	STAC
GGS2	RASSF10
GGS2	ASIC3
GGS2	SEMA3D
GGS2	IL1RN
GGS2	RNU6-29P
GGS2	NREP
GGS2	MYRIP
GGS2	TLE2
GGS2	KCNE4
GGS2	DRG2
GGS2	TCAF1
GGS2	LINC00205
GGS2	C21orf58
GGS2	OTX2
GGS2	ITIH5
GGS2	NCAPG
GGS2	TUBB
GGS2	RNU6-574P
GGS2	H19
GGS2	PCDHA2
GGS2	HOXC11
GGS2	NYAP1
GGS2	NID2
GGS2	FANCI
GGS2	PLXNA3
GGS2	TRIL
GGS2	OLFML2A
GGS2	CLCF1
GGS2	UBAP2
GGS2	PCDHGB2
GGS2	NR4A3
GGS2	SNORA71A
GGS2	PEX6
GGS2	DYNC1I1
GGS2	SLC38A5
GGS2	MDGA1
GGS2	MIR6819
GGS2	TRIP13
GGS2	BIRC5
GGS2	AUTS2
GGS2	PSMC3IP
GGS2	NODAL
GGS2	DOCK3
GGS2	FANCG
GGS2	GLRA2
GGS2	F2RL2
GGS2	RAI14
GGS2	INCENP
GGS2	MX1
GGS2	ARHGAP39
GGS2	RNU6-1048P
GGS2	DDX39B
GGS2	FLT4
GGS2	GLIPR2
GGS2	MIR647
GGS2	TBX3
GGS2	NDC80
GGS2	BUB1B
GGS2	SMARCC1
GGS2	RGS8
GGS3	OPALIN
GGS3	LINC00839
GGS3	MTND1P23
GGS3	CCL3L1
GGS3	APOD
GGS3	KCTD4
GGS3	MOG
GGS3	CCK
GGS3	GJB1
GGS3	SUSD5
GGS3	SNCG
GGS3	CCL3
GGS3	SMOC1
GGS3	ZNF488
GGS3	RNU4-2
GGS3	NDN
GGS3	SLC17A7
GGS3	PTGDS
GGS3	MAL
GGS3	MAG
GGS3	SNORA73B
GGS3	RN7SL3
GGS3	SNAP91
GGS3	RN7SL2
GGS3	CCL4L2
GGS3	CA10
GGS3	RNA5-8SP6
GGS3	MOBP
GGS3	VSTM2B
GGS3	NKX6-2
GGS3	LUZP2
GGS3	CARNS1
GGS3	TF
GGS3	BOK
GGS3	CRYAB
GGS3	KLK6
GGS3	GJB6
GGS3	CCL18
GGS3	PLP1
GGS3	GOLGA8A
GGS3	TUBB4A
GGS3	NTN4
GGS3	CSDC2
GGS3	MTATP8P1
GGS3	DPP10-AS1
GGS3	CYTB
GGS3	NEFL
GGS3	CCL4
GGS3	ND1
GGS3	ND2
GGS3	GALNT9
GGS3	RIPPLY2
GGS3	RN7SL4P
GGS3	MIA
GGS3	PGAP4
GGS3	TMEM125
GGS3	ENPP2
GGS3	TPTEP1
GGS3	SLC25A21-AS1
GGS3	HHATL
GGS3	SST
GGS3	FOLR2
GGS3	C1QL2
GGS3	OPCML
GGS3	EYA1
GGS3	MBP
GGS3	H2AW
GGS3	SH3GL2
GGS3	SCARNA7
GGS3	SLN
GGS3	FABP4
GGS3	SCARNA5
GGS3	TMEM151A
GGS3	RNU7-40P
GGS3	RNU4-1
GGS3	NR0B1
GGS3	DPP10
GGS3	NETO1-DT
GGS3	FAM163B
GGS3	RBP7
GGS3	MTATP6P1
GGS3	TRH
GGS3	HAPLN2
GGS3	TMEM235
GGS3	CHADL
GGS3	RTN1
GGS3	ARHGDIG
GGS3	USH1C
GGS3	ATP6
GGS3	ND6
GGS3	CLDN11
GGS3	ND3
GGS3	S100A1
GGS3	IGKC
GGS3	ND4
GGS3	SPOCK3
GGS3	CNDP1
GGS3	FBXO2
GGS3	ERMN
GGS3	UGT8
GGS3	VSNL1
GGS3	RNY1
GGS3	OGN
GGS3	FBLL1
GGS3	BRINP1
GGS3	RNU6-529P
GGS3	MYRF
GGS3	DHRS9
GGS3	WIF1
GGS3	CALY
GGS3	LGI3
GGS3	ZNF560
GGS3	PRSS35
GGS3	SCARNA9
GGS3	MIR4768
GGS3	ARHGAP36
GGS3	MTND4P12
GGS3	RN7SL752P
GGS3	BCAS1
GGS3	GAL3ST1
GGS3	COX3
GGS3	ND5
GGS3	SEPTIN4
GGS3	TUSC3
GGS3	COX2
GGS3	LOC100130370
GGS3	RPS4Y1
GGS3	POPDC3
GGS3	AATK
GGS3	PABPC5
GGS3	NPM2
GGS3	IGKV3-15
GGS3	ATP8
GGS3	CBLN1
GGS3	HBA1
GGS3	CHGA
GGS3	CPNE6
GGS3	FA2H
GGS3	RNASE1
GGS3	CNTN3
GGS3	FREM3
GGS3	PPP1R14A
GGS3	HBB
GGS3	PPP1R16B
GGS3	SYN2
GGS3	MTATP8P2
GGS3	KCNK1
GGS3	SNCB
GGS3	ND4L
GGS3	ME1
GGS3	GLT1D1
GGS3	SNORD60
GGS3	NPY
GGS3	MGP
GGS3	AKR1C1
GGS3	PCSK6
GGS3	SSTR1
GGS3	MTCO1P12
GGS3	SNORD15B
GGS3	SH3GL3
GGS3	MRAP2
GGS3	RASL10A
GGS3	GRIN1
GGS3	KCNIP4
GGS3	MTCO2P2
GGS3	RN7SK
GGS3	HS3ST2
GGS3	NRIP3
GGS3	C7
GGS3	GABRE
GGS3	MTCO2P12
GGS3	PDYN
GGS3	SNORA12
GGS3	TNF
GGS3	IGLV2-14
GGS3	EDIL3
GGS3	MIR3671
GGS3	NAP1L2
GGS3	MTND2P28
GGS3	GALNT13
GGS3	SGCD
GGS3	LINC01234
GGS3	GABRA3
GGS3	POSTN
GGS3	CAMK1G
GGS3	TMIGD2
GGS3	RTN4RL2
GGS3	LINC00672
GGS3	TRGJP2
GGS3	RFLNA
GGS3	IGLV4-69
GGS3	CAPN3
GGS3	ACP5
GGS3	COX1
GGS3	CRHBP
GGS3	SHISA7
GGS3	PCDH15
GGS3	RAB33A
GGS3	MTCO3P12
GGS3	DUSP26
GGS3	MTCO1P40
GGS3	CNTN1
GGS3	TMEFF2
GGS3	PACSIN1
GGS3	SNORA74B
GGS3	RNU5E-1
GGS3	MTCO1P53
GGS3	NETO1
GGS3	CNTNAP4
GGS3	MTCYBP18
GGS3	SERPINI1
GGS3	RNU5B-1
GGS3	PDIA2
GGS3	HBA2
GGS3	SCARNA10
GGS3	TGFBR3L
GGS3	FGF17
GGS3	SCARNA21
GGS3	MTND6P4
GGS3	NKAIN2
GGS3	KLRC2
GGS3	TMEM132C
GGS3	LOC101930421
GGS3	LINC02712
GGS3	IGKV3-20
GGS3	GPX3
GGS3	RCAN2
GGS3	ALDOC
GGS3	REPS2
GGS3	CRYM
GGS3	ZNF404
GGS3	AIFM3
GGS3	IGKV1-5
GGS3	GNG3
GGS3	MTND4P35
GGS3	MTND4P24
GGS3	SYT16
GGS3	HBQ1
GGS3	VN1R85P
GGS3	AK5
GGS3	PCP4L1
GGS3	PLPP2
GGS3	INA
GGS3	HPN-AS1
GGS3	TTC9B
GGS3	MTRNR2L8
GGS3	RNA5SP202
GGS3	NEFM
GGS3	MTND5P11
GGS3	SCARNA13
GGS3	ZNF676
GGS3	KHDRBS2
GGS3	AMER2
GGS3	CARTPT
GGS3	HSPB3
GGS3	SPX
GGS3	GSTT2B
GGS3	RN7SL664P
GGS3	AMY2B
GGS3	PRKCG
GGS3	MMP12
GGS3	LINC01480
GGS3	GPR17
GGS3	FCER1A
GGS3	HOXD8
GGS3	SSTR2
GGS3	CACNG3
GGS3	MAL2
GGS3	CPLX2
GGS3	IGF2
GGS3	RNU6ATAC18P
GGS3	ATRNL1
GGS3	RN7SL138P
GGS3	JCHAIN
GGS3	MTND6P22
GGS3	TRAM1L1
GGS3	RNU6-1280P
GGS3	TDH-AS1
GGS3	ATP6V1G2
GGS3	FAAH
GGS3	RNA5-8SP2
GGS3	PLEKHH1
GGS3	GABRA5
GGS3	AKR1C3
GGS3	SNX22
GGS3	LILRB5
GGS3	CLCA4
GGS3	IRX2
GGS3	RNU6-610P
GGS3	SLC30A3
GGS3	ZNF350-AS1
GGS3	ISLR
GGS3	MTRNR2L2
GGS3	GABRA1
GGS3	PVALB
GGS3	SHISA2
GGS3	BCYRN1
GGS3	MEG3
GGS3	GLIS1
GGS3	MPEG1
GGS3	LINC01630
GGS3	PLAC8L1
GGS3	LOC110467523
GGS3	LOC105369519
GGS3	OR4N2
GGS3	LIMS2
GGS3	DIO2
GGS3	SNORD113-3
GGS3	SLPI
GGS3	IGLC2
GGS3	EVI2A
GGS3	IGHV1-69D
GGS3	SLITRK4
GGS3	FGF12
GGS3	RNU5E-8P
GGS3	RERGL
GGS3	OMD
GGS3	MTMR9LP
GGS3	SLC6A17
GGS3	FAM89A
GGS3	VAT1L
GGS3	HMX1
GGS3	IRX1
GGS3	PEBP4
GGS3	FRRS1L
GGS3	DDN
GGS3	GJC2
GGS3	SYT1
GGS3	TMEM273
GGS3	LCNL1
GGS3	TAC1
GGS3	CACNA1B
GGS3	PWWP3B
GGS3	GGTA1
GGS3	SLCO1A2
GGS3	HS3ST4
GGS3	GFRA1
GGS3	B4GALT6
GGS3	JPH4
GGS3	DIO3
GGS3	CMTM8
GGS3	GAPLINC
GGS3	ERBB3
GGS3	PI16
GGS3	MIR223HG
GGS3	PLAC9
GGS3	JPH3
GGS3	ATP8A2
GGS3	SELENOM
GGS3	SNORA53
GGS3	ABCC8
GGS3	PLEKHG4
GGS3	LYVE1
GGS3	ANKS1B
GGS3	MTRNR2L10
GGS3	PSD
GGS3	KCNH8
GGS3	GREM1
GGS3	LOC101928416
GGS3	ZFP57
GGS3	MRC1
GGS3	LINC00320
GGS3	UBE2Q2P13
GGS3	CRYBB1
GGS3	LRRK2
GGS3	DNAJC12
GGS3	NT5DC1
GGS3	DOK6
GGS3	GLYATL2
GGS3	IGLC3
GGS3	TEX29
GGS3	RN7SL665P
GGS3	RNU1-27P
GGS3	TSPAN15
GGS3	SLC5A11
GGS3	SLC25A27
GGS3	ITIH2
GGS3	MYO15B
GGS3	NPIPB15
GGS3	IGHV1-18
GGS3	MIR578
GGS3	MTCO2P22
GGS3	TAFA1
GGS3	NEFH
GGS3	MIR770
GGS3	CES4A
GGS3	RN7SL144P
GGS3	IGKV4-1
GGS3	ZC3H12B
GGS3	SLC7A10
GGS3	LOC283683
GGS3	IGHA1
GGS3	REM1
GGS3	SNORD104
GGS3	PLN
GGS3	GNAL
GGS3	LINC00463
GGS3	PDE1A
GGS3	RNU6-892P
GGS3	RPRML
GGS3	CXCL12
GGS3	ARFGEF3
GGS3	IGKV3-11
GGS3	SIX1
GGS3	PRKCQ-AS1
GGS3	RTP5
GGS3	SULT4A1
GGS3	AKR1C2
GGS3	LINC03002
GGS3	DLGAP1
GGS3	OMG
GGS3	RANBP17
GGS3	LSAMP-AS1
GGS3	RNU6-37P
GGS3	SHISAL1
GGS3	C2
GGS3	MIR6503
GGS3	SEC31B
GGS3	LINC00987
GGS3	HLF
GGS3	PHACTR3
GGS3	SNORA26
GGS3	MTATP6P2
GGS3	IGHG1
GGS3	CHRM1
GGS3	MSC-AS1
GGS3	RNA5SP150
GGS3	KCNJ9
GGS3	ADAMTS15
GGS3	PRSS3
GGS3	NINJ2
GGS3	SIGIRR
GGS3	SFTA1P
GGS3	DKK1
GGS3	SPOCK1
GGS3	TMEM233
GGS3	LINC00499
GGS3	HSPB7
GGS3	MIR5690
GGS3	MTRNR2L1
GGS3	KCNJ16
GGS3	WDR11-DT
GGS3	GYPC
GGS3	RBP4
GGS3	COL26A1
GGS3	EPHB1
GGS3	MROCKI
GGS3	PARP4P3
GGS3	LINC02953
GGS3	HPN
GGS3	ETNPPL
GGS3	POLR2F
GGS3	SLC39A12
GGS3	C5AR2
GGS3	PCDH7
GGS3	PTPN5
GGS3	SNORD99
GGS3	GPR62
GGS3	GABBR2
GGS3	TMSB15A
GGS3	DBNDD2
GGS3	RIMS2
GGS3	ADAP1
GGS3	CD209
GGS3	MACROH2A2
GGS3	TSPYL5
GGS3	PIANP
GGS3	APOC1P1
GGS3	RNVU1-21
GGS3	BEX5
GGS3	WFDC21P
GGS3	SLC22A6
GGS3	OSR1
GGS3	SERPINF1
GGS3	RNU4-62P
GGS3	SYNGR3
GGS3	LRTM2
GGS3	RNU1-134P
GGS3	MSC
GGS3	SLC44A5
GGS3	DIO3OS
GGS3	KCNN1
GGS3	CLEC3B
GGS3	RPRM
GGS3	CCKBR
GGS3	CELF4
GGS3	KIF5A
GGS3	RN7SL296P
GGS3	GABRG2
GGS3	FGFBP2
GGS3	GALNT14
GGS3	TMEM130
GGS3	PEX5L
GGS3	HSD17B3
GGS3	LINC00632
GGS3	RNA5SP498
GGS3	MIR548AA2
GGS3	SYT6
GGS3	SNORA71D
GGS3	TEKT4P2

## Sheet: Table S5
Table S5 :subtype classification of GBM cells
class	cell line
GGS1	U251
GGS1	CCF-STTG1
GGS1	DBTRG-05MG
GGS1	DK-MG
GGS1	SW1088
GGS1	YH-13
GGS1	D-247MG
GGS2	LN-229
GGS2	8-MG-BA
GGS2	LN405
GGS3	D-392MG
GGS3	M059J
GGS3	U-87-MG
GGS3	D-542MG
GGS3	SNB75
